# Supplementary material for: MALDI Mass Spectrometry Imaging for the Distinction of Adenocarcinomas of the Pancreas and Biliary Tree
Source: Molecules. 2022 May 27;27(11):3464. doi: 10.3390/molecules27113464 (PMC9182561; doi:10.3390/molecules27113464)
Supplement: Supplementary file 1 [file molecules-27-03464-s001.zip]

Archive with 1 entries (1 files):
- supplementary_material_revised.pdf
